# Supplementary material for: Two new and rare mountain door-snails (Gastropoda, Pulmonata, Clausiliidae) from high mountain areas in Macedonia
Source: Zookeys. 2012 Jan 31;(168):45–53. doi: 10.3897/zookeys.168.1919 (PMC3293443; doi:10.3897/zookeys.168.1919)
Supplement: XML Treatment for Euxinella alpinella [file zookeys.168.1919-treatment1.xml]

<!DOCTYPE tp:taxon-treatment
  PUBLIC "-//TaxonX//DTD Taxonomic Treatment Publishing DTD v0 20100105//EN" "tax-treatment-NSO.dtd">
<tp:taxon-treatment xmlns:tp="http://www.plazi.org/taxpub"><tp:treatment-meta><mixed-citation publication-type="journal"><person-group><name><surname>Dedov</surname><given-names>Ivaylo Kanev</given-names></name></person-group><article-title>Two new and rare mountain door-snails (Gastropoda, Pulmonata, Clausiliidae) from high mountain areas in Macedonia</article-title><source>Zookeys</source><day>31</day><month>1</month><year>2012</year><volume>2012</volume><issue>168</issue><fpage>45</fpage><lpage>53</lpage><pub-id pub-id-type="doi">10.3897/zookeys.168.1919</pub-id></mixed-citation></tp:treatment-meta><tp:nomenclature><tp:taxon-name>
                        <tp:taxon-name-part taxon-name-part-type="genus">Euxinella</tp:taxon-name-part>
                        <tp:taxon-name-part taxon-name-part-type="species">alpinella</tp:taxon-name-part>
                    <object-id xmlns:xlink="http://www.w3.org/1999/xlink" xlink:type="simple">urn:lsid:zoobank.org:act:AD11792A-D992-44E7-B2B9-F3D37DAE59BC</object-id>
                    <object-id xmlns:xlink="http://www.w3.org/1999/xlink" xlink:type="simple">http://species-id.net/wiki/Euxinella_alpinella</object-id>
                    </tp:taxon-name><tp:taxon-status xmlns:xlink="http://www.w3.org/1999/xlink" xlink:type="simple">sp. n.</tp:taxon-status><xref ref-type="fig" rid="F1">Fig. 1</xref></tp:nomenclature><tp:treatment-sec sec-type="Locus typicus"><title>Locus typicus.</title><p>Republic of Macedonia, Nidzhe Mountains, Belo Grotlo peak, <named-content xmlns:xlink="http://www.w3.org/1999/xlink" content-type="dwc:verbatimCoordinates" xlink:type="simple">40°59'17.9'N, 21°49'10.7'E</named-content>, 2164 m a.s.l., limestone, under stones, 07. June 2010, leg. I. K. Dedov (43 specimens, collected alive, dried). Until now, the new species is known only from the type locality.
                    </p></tp:treatment-sec><tp:treatment-sec sec-type="Type material"><title>Type material.</title><p>holotype SMF 336340; paratypes: SMF 336341/2 specimens, NMNHS<italic>/</italic> 2 specimens, DED/MK 635/38 specimens.
                    </p></tp:treatment-sec><tp:treatment-sec sec-type="Differential diagnosis"><title>Differential diagnosis.</title><p>The new species differs from the two subspecies of <italic><tp:taxon-name>Euxinella radikae</tp:taxon-name></italic> – <italic><tp:taxon-name>Euxinella radikae radikae</tp:taxon-name></italic> and <italic><tp:taxon-name>Euxinella radikae hristovskii</tp:taxon-name></italic> - by occasional presence of a short basalis and the long subcolumellaris, which is visible from outside the aperture. <italic><tp:taxon-name>Euxinella alpinella</tp:taxon-name></italic> sp. n. differs from <italic><tp:taxon-name>Euxinella subaii</tp:taxon-name></italic> by its pale or missing palatal callus, the much shorter or missing basalis, and its shorter palatal plicaes.
                    </p></tp:treatment-sec><tp:treatment-sec sec-type="Description"><title>Description of type series:</title><p>shell small, spindle-shaped; shell colour brownish; suture deep; teleoconch striated, finely ribbed on the last whorls of the shell; neck<!--PageBreak--><!--PageBreak--> with pronounced basal keel; aperture pear-shaped, in some specimens a slight palatal thickening present situated in parallel to its edge; well developed basal canal, often with a short basalis on its left margin; superior lamella connected with spiralis through a slight depression in the contact zone (or both situated very close, not connected); inferior lamella (columellaris) well developed running steeply nearby parietal side; lunella in dorsal position, sometimes reduced to a pale thickening or short straight plica; principal plica well developed; upper palatalis present, very short; subcolumellar lamella long and visible from outside the aperture, often forming part of the right margin of the basal canal; clausilium partly visible from outside the aperture, oval-orthogonal, distally with a weak edge.</p></tp:treatment-sec><tp:treatment-sec sec-type="Etymology"><title>Etymology.</title><p>This species is named “<italic>alpinella”</italic> because of its isolated type locality in the alpine area.
                    </p></tp:treatment-sec><tp:treatment-sec sec-type="Distribution"><title>Distribution.</title><p> <italic><tp:taxon-name>Euxinella alpinella</tp:taxon-name></italic> sp. n. occurs in open alpine terrains on limestone, up to 2000 m a.s.l. Until now, the species is known only from its type locality, Nidzhe Mountains, in the southern part of the Republic of Macedonia.
                    </p></tp:treatment-sec><tp:treatment-sec sec-type="Ecology"><title>Ecology.</title><p>This species occurs on rocky alpine meadows above the timber line, on limestone rocks and in their crevices and under stones.</p></tp:treatment-sec><tp:treatment-sec sec-type="Comments"><title>Comments.</title><p><italic><tp:taxon-name>Euxinella alpinella</tp:taxon-name></italic> sp. n. isnowthe fourth representative of the genus <italic><tp:taxon-name>Euxinella</tp:taxon-name></italic>. It shows shell morphological characters more similar to the forest species <!--PageBreak--><italic><tp:taxon-name>Euxinella subaii</tp:taxon-name></italic>, than to the petrophilous species <italic><tp:taxon-name>Euxinella radikae</tp:taxon-name></italic> (trace of palatal callus, long subcolumellar lamella, basalis present). In <italic><tp:taxon-name>Euxinella radikae</tp:taxon-name></italic>, thesubcolumellaris ends at the level of the lunellar system, which this forms part of the definition of the genus (see also <xref ref-type="bibr" rid="B1">Dedov and Neubert 2009</xref>). However, <italic><tp:taxon-name>Euxinella alpinella</tp:taxon-name></italic> sp. n. is the second species which shows differences in this character. As an „alpine form“ (for this term cf. <xref ref-type="bibr" rid="B5">Nordsieck 2008</xref>), <italic><tp:taxon-name>Euxinella alpinella</tp:taxon-name></italic> sp. n. shows the highest shell morphological variation among all species of the genus <italic><tp:taxon-name>Euxinella</tp:taxon-name></italic> (different level of reduction of the clausilium aparatus – present or missing of basalis, upper palatal plicae and palatal callus; different intensity of development of lunella – pale thickening or short straight plicae; connected or separated lamella superior and spiralis). The morphological similarity between <italic><tp:taxon-name>Euxinella subaii</tp:taxon-name></italic> and <italic><tp:taxon-name>Euxinella alpinella</tp:taxon-name></italic> indicates some affinities between both taxa, and their particular distribution ranges, the Kozhuf and Nidzhe mountain, are quite close. Probably, both species originate from a parent taxon whose populations have been isolated ecologically (<italic><tp:taxon-name>Euxinella subaii</tp:taxon-name></italic> in deciduous forests, <italic><tp:taxon-name>Euxinella alpinella</tp:taxon-name></italic> sp. n. in alpine mountain meadows and on as well as under rocks). A similar distribution pattern of related species from the Kozhuf and Nidzhe Mountains can even be observed in more mobile organisms such as <italic><tp:taxon-name>Tapinopterus heyrovskii</tp:taxon-name></italic> Jedlicka, 1939 and <italic><tp:taxon-name>Tapinopterus purkynei</tp:taxon-name></italic> Jedlicka, 1928 (<tp:taxon-name>Coleoptera</tp:taxon-name>: <tp:taxon-name>Carabidae</tp:taxon-name>), and <italic><tp:taxon-name>Dorcadion heyrovskii</tp:taxon-name></italic> Breuning, 1943and <italic><tp:taxon-name>Dorcadion purkynei</tp:taxon-name></italic> Heirovsky, 1925 (<tp:taxon-name>Coleoptera</tp:taxon-name>: <tp:taxon-name>Cerambycidae</tp:taxon-name>) (Hristovski pers. comm.).
                    </p><table-wrap position="float" orientation="portrait" id="T1"><label>Table 1.</label><caption><p>Measurements (in mm) of <italic><tp:taxon-name>Euxinella alpinella</tp:taxon-name></italic> sp. n. and variation of the clausilium apparatus. Abbreviation: H – height of shell , D – diameter of shell , W – number of whorls, We - number of whorls of the protoconch, H<sub>P</sub> – height of peristome, D<sub>P</sub> – diameter of aperture, R<sub>1</sub> – ribs on 1mm of the last whorl. Holotype - №4.</p></caption><table><tbody><tr><th rowspan="1" colspan="1"/><th rowspan="1" colspan="1">H</th><th rowspan="1" colspan="1">D</th><th rowspan="1" colspan="1">W </th><th rowspan="1" colspan="1">We</th><th rowspan="1" colspan="1"><sub>H</sub>P
                                    </th><th rowspan="1" colspan="1"><sub>D</sub>P
                                    </th><th rowspan="1" colspan="1"><sub>R</sub>1
                                    </th><th rowspan="1" colspan="1">superior+spiralis</th><th rowspan="1" colspan="1">basalis</th></tr><tr><td rowspan="1" colspan="1">1</td><td rowspan="1" colspan="1">10.56</td><td rowspan="1" colspan="1">2.64</td><td rowspan="1" colspan="1">9</td><td rowspan="1" colspan="1">2.5</td><td rowspan="1" colspan="1">2.4</td><td rowspan="1" colspan="1">1.68</td><td rowspan="1" colspan="1">12</td><td rowspan="1" colspan="1">connected</td><td rowspan="1" colspan="1">lack</td></tr><tr><td rowspan="1" colspan="1">2</td><td rowspan="1" colspan="1">9.36</td><td rowspan="1" colspan="1">2.52</td><td rowspan="1" colspan="1">8.5</td><td rowspan="1" colspan="1">2</td><td rowspan="1" colspan="1">2.28</td><td rowspan="1" colspan="1">1.68</td><td rowspan="1" colspan="1">10</td><td rowspan="1" colspan="1">separated</td><td rowspan="1" colspan="1">present</td></tr><tr><td rowspan="1" colspan="1">3</td><td rowspan="1" colspan="1">9.48</td><td rowspan="1" colspan="1">2.64</td><td rowspan="1" colspan="1">9</td><td rowspan="1" colspan="1">2</td><td rowspan="1" colspan="1">2.52</td><td rowspan="1" colspan="1">1.56</td><td rowspan="1" colspan="1">9</td><td rowspan="1" colspan="1">separated</td><td rowspan="1" colspan="1">lack</td></tr><tr><td rowspan="1" colspan="1">4</td><td rowspan="1" colspan="1">10.44</td><td rowspan="1" colspan="1">2.64</td><td rowspan="1" colspan="1">10</td><td rowspan="1" colspan="1">2.5</td><td rowspan="1" colspan="1">2.4</td><td rowspan="1" colspan="1">1.56</td><td rowspan="1" colspan="1">8</td><td rowspan="1" colspan="1">connected</td><td rowspan="1" colspan="1">present</td></tr><tr><td rowspan="1" colspan="1">5</td><td rowspan="1" colspan="1">9.84</td><td rowspan="1" colspan="1">2.52</td><td rowspan="1" colspan="1">9</td><td rowspan="1" colspan="1">2</td><td rowspan="1" colspan="1">2.4</td><td rowspan="1" colspan="1">1.68</td><td rowspan="1" colspan="1">9</td><td rowspan="1" colspan="1">connected</td><td rowspan="1" colspan="1">present</td></tr><tr><td rowspan="1" colspan="1">6</td><td rowspan="1" colspan="1">9.12</td><td rowspan="1" colspan="1">2.4</td><td rowspan="1" colspan="1">9</td><td rowspan="1" colspan="1">2</td><td rowspan="1" colspan="1">2.04</td><td rowspan="1" colspan="1">1.56</td><td rowspan="1" colspan="1">8</td><td rowspan="1" colspan="1">separated</td><td rowspan="1" colspan="1">lack</td></tr><tr><td rowspan="1" colspan="1">7</td><td rowspan="1" colspan="1">9.36</td><td rowspan="1" colspan="1">2.64</td><td rowspan="1" colspan="1">8.5</td><td rowspan="1" colspan="1">2.5</td><td rowspan="1" colspan="1">2.52</td><td rowspan="1" colspan="1">1.56</td><td rowspan="1" colspan="1">11</td><td rowspan="1" colspan="1">connected</td><td rowspan="1" colspan="1">lack</td></tr><tr><td rowspan="1" colspan="1">8</td><td rowspan="1" colspan="1">9.6</td><td rowspan="1" colspan="1">2.52</td><td rowspan="1" colspan="1">9</td><td rowspan="1" colspan="1">2.5</td><td rowspan="1" colspan="1">2.4</td><td rowspan="1" colspan="1">1.68</td><td rowspan="1" colspan="1">9</td><td rowspan="1" colspan="1">connected</td><td rowspan="1" colspan="1">present</td></tr><tr><td rowspan="1" colspan="1">9</td><td rowspan="1" colspan="1">8.88</td><td rowspan="1" colspan="1">2.52</td><td rowspan="1" colspan="1">9</td><td rowspan="1" colspan="1">2</td><td rowspan="1" colspan="1">2.16</td><td rowspan="1" colspan="1">1.44</td><td rowspan="1" colspan="1">8</td><td rowspan="1" colspan="1">separated</td><td rowspan="1" colspan="1">lack</td></tr><tr><td rowspan="1" colspan="1">10</td><td rowspan="1" colspan="1">9</td><td rowspan="1" colspan="1">2.52</td><td rowspan="1" colspan="1">9</td><td rowspan="1" colspan="1">2</td><td rowspan="1" colspan="1">2.28</td><td rowspan="1" colspan="1">1.56</td><td rowspan="1" colspan="1">6</td><td rowspan="1" colspan="1">connected</td><td rowspan="1" colspan="1">lack</td></tr><tr><td rowspan="1" colspan="1"><bold>Average</bold></td><td rowspan="1" colspan="1"><bold>9.56</bold></td><td rowspan="1" colspan="1"><bold>2.56</bold></td><td rowspan="1" colspan="1"><bold>9</bold></td><td rowspan="1" colspan="1"><bold>2.2</bold></td><td rowspan="1" colspan="1"><bold>2.34</bold></td><td rowspan="1" colspan="1"><bold>1.6</bold></td><td rowspan="1" colspan="1"><bold>9</bold></td><td rowspan="1" colspan="1"><bold>--</bold></td><td rowspan="1" colspan="1"><bold>--</bold></td></tr><tr><td rowspan="1" colspan="1"><bold>Variance</bold></td><td rowspan="1" colspan="1"><bold>0.32</bold></td><td rowspan="1" colspan="1"><bold>0.01</bold></td><td rowspan="1" colspan="1"><bold>0.17</bold></td><td rowspan="1" colspan="1"><bold>0.07</bold></td><td rowspan="1" colspan="1"><bold>0.02</bold></td><td rowspan="1" colspan="1"><bold>0.01</bold></td><td rowspan="1" colspan="1"><bold>2.89</bold></td><td rowspan="1" colspan="1"><bold>--</bold></td><td rowspan="1" colspan="1"><bold>--</bold></td></tr></tbody></table></table-wrap><sec sec-type="Key for determination of the species and subspecies of the genus Euxinella"><title>Key for determination of the species and subspecies of the genus <italic><tp:taxon-name>Euxinella</tp:taxon-name></italic>.
                        </title><table-wrap content-type="key" position="anchor" orientation="portrait"><table><tbody><tr><td rowspan="1" colspan="1">1(4)</td><td rowspan="1" colspan="1">Subcolumellaris ends at the level of the lunellar system. Palatal callus missing.</td></tr><tr><td rowspan="1" colspan="1">2(3)</td><td rowspan="1" colspan="1">Colour of the shells more yellowish-greenish, basal keel finer, R2 7–18</td><td rowspan="1" colspan="1"><italic><tp:taxon-name>Euxinella radikae radikae</tp:taxon-name></italic></td><!--PageBreak--></tr><tr><td rowspan="1" colspan="1">3(2)</td><td rowspan="1" colspan="1">Colour of the shells deeper brown, basal keel stronger, R2 21</td><td rowspan="1" colspan="1"><italic><tp:taxon-name>Euxinella radikae hristovskii</tp:taxon-name></italic></td></tr><tr><td rowspan="1" colspan="1">4(1)</td><td rowspan="1" colspan="1">Subcolumellaris running parallel to basal canal. Palatal callus present.</td></tr><tr><td rowspan="1" colspan="1">5(6)</td><td rowspan="1" colspan="1">Palatal callus pale or often missing in some extreme forms, basalis shorter or missing</td><td rowspan="1" colspan="1"><italic><tp:taxon-name>Euxinella alpinella</tp:taxon-name></italic></td></tr><tr><td rowspan="1" colspan="1">6(5)</td><td rowspan="1" colspan="1">Palatal callus well developed, basalis longer</td><td rowspan="1" colspan="1"><italic><tp:taxon-name>Euxinella subaii</tp:taxon-name></italic></td></tr></tbody></table></table-wrap><fig id="F1" position="float" orientation="portrait"><label>Figure 1.</label><caption><p>Genus <italic><tp:taxon-name>Euxinella</tp:taxon-name></italic>. <bold>A</bold> <italic><tp:taxon-name>Euxinella alpinella</tp:taxon-name></italic> sp. n. <bold>B</bold> <italic><tp:taxon-name>Euxinella radikae radikae</tp:taxon-name></italic> <bold>C</bold> <italic><tp:taxon-name>Euxinella subaii</tp:taxon-name></italic>; <bold>D</bold> <italic><tp:taxon-name>Euxinella radikae hristovskii</tp:taxon-name></italic> </p></caption><graphic xmlns:xlink="http://www.w3.org/1999/xlink" xlink:href="ZooKeys-168-045-g001.jpg" position="float" orientation="portrait" xlink:type="simple"/></fig><fig id="F2" position="float" orientation="portrait"><label>Figure 2.</label><caption><p>Republic of Macedonia, Nidzhe Mountains, Belo Grotlo peak, type locality of <italic><tp:taxon-name>Euxinella alpinella</tp:taxon-name></italic> sp. n.</p></caption><graphic xmlns:xlink="http://www.w3.org/1999/xlink" xlink:href="ZooKeys-168-045-g002.jpg" position="float" orientation="portrait" xlink:type="simple"/></fig></sec></tp:treatment-sec><ref-list><ref id="B1"><mixed-citation xmlns:xlink="http://www.w3.org/1999/xlink" xlink:type="simple"><person-group><name name-style="western"><surname>Dedov</surname><given-names>I</given-names></name><name name-style="western"><surname>Neubert</surname><given-names>E</given-names></name></person-group> (<year>2009</year>)<article-title> Contribution to the knowledge of the clausiliid fauna from Republic of Macedonia with description of new taxa (Gastropoda, Pulmonata, Clausiliidae).</article-title><source>Archiv für Molluskenkunde </source><volume>138</volume> (<issue>1</issue>): <fpage>89</fpage>-<lpage>101</lpage>.</mixed-citation></ref><ref id="B5"><mixed-citation xmlns:xlink="http://www.w3.org/1999/xlink" xlink:type="simple"><person-group><name name-style="western"><surname>Nordsieck</surname><given-names>H</given-names></name></person-group> (<year>2008</year>)<article-title> <italic>Alinda biplicata</italic> (Montagu) and <italic>Laciniaria plicata</italic> (Draparnaud), diversity in comperison, with the description of new subspecies (Gastropoda: Stylommatophora: Clausiliidae).</article-title><source>Archiv für Molluskenkunde </source><volume>137</volume> (<issue>2</issue>): <fpage>133</fpage>-<lpage>157</lpage>.</mixed-citation></ref></ref-list></tp:taxon-treatment>
