# Supplementary material for: Two new and rare mountain door-snails (Gastropoda, Pulmonata, Clausiliidae) from high mountain areas in Macedonia
Source: Zookeys. 2012 Jan 31;(168):45–53. doi: 10.3897/zookeys.168.1919 (PMC3293443; doi:10.3897/zookeys.168.1919)
Supplement: XML Treatment for Vestia lazarovii [file zookeys.168.1919-treatment2.xml]

<!DOCTYPE tp:taxon-treatment
  PUBLIC "-//TaxonX//DTD Taxonomic Treatment Publishing DTD v0 20100105//EN" "tax-treatment-NSO.dtd">
<tp:taxon-treatment xmlns:tp="http://www.plazi.org/taxpub"><tp:treatment-meta><mixed-citation publication-type="journal"><person-group><name><surname>Dedov</surname><given-names>Ivaylo Kanev</given-names></name></person-group><article-title>Two new and rare mountain door-snails (Gastropoda, Pulmonata, Clausiliidae) from high mountain areas in Macedonia</article-title><source>Zookeys</source><day>31</day><month>1</month><year>2012</year><volume>2012</volume><issue>168</issue><fpage>45</fpage><lpage>53</lpage><pub-id pub-id-type="doi">10.3897/zookeys.168.1919</pub-id></mixed-citation></tp:treatment-meta><tp:nomenclature><tp:taxon-name>
                        <tp:taxon-name-part taxon-name-part-type="genus">Vestia</tp:taxon-name-part>
                        <tp:taxon-name-part taxon-name-part-type="species">lazarovii</tp:taxon-name-part>
                    <object-id xmlns:xlink="http://www.w3.org/1999/xlink" xlink:type="simple">urn:lsid:zoobank.org:act:3338D8CD-0D44-4C78-8511-0198A58E3A10</object-id>
                    <object-id xmlns:xlink="http://www.w3.org/1999/xlink" xlink:type="simple">http://species-id.net/wiki/Vestia_lazarovii</object-id>
                    </tp:taxon-name><tp:taxon-status xmlns:xlink="http://www.w3.org/1999/xlink" xlink:type="simple">sp. n.</tp:taxon-status><xref ref-type="fig" rid="F3">Fig. 3</xref></tp:nomenclature><tp:treatment-sec sec-type="Locus typicu"><title>Locus typicu.</title><p>Republic of Macedonia, Baba (= Pelister) Mountains near Kopanke hut, <named-content xmlns:xlink="http://www.w3.org/1999/xlink" content-type="dwc:verbatimCoordinates" xlink:type="simple">41°01'59.7'N, 21°13'09.0'E</named-content>, 1639 m a.s.l., <italic><tp:taxon-name>Pinus peuce</tp:taxon-name></italic> forestecotone,under logs of dead wood and fallen trunks, 03. September 2002, leg. S. Lazarov, (2 empty shells); from the same site, 16. June 2009, leg. I. K. Dedov (12 specimens, collected alive, dried).
                    </p></tp:treatment-sec><tp:treatment-sec sec-type="Additional material"><title>Additional material.</title><p>Republic of Macedonia, Pelister (= Baba) Mountains, Palisnopje area, 1450 m a.s.l., <italic><tp:taxon-name>Pinus peuce</tp:taxon-name></italic> forestecotone, under logs and fallen trunks, 16. June 2009, leg. T. Mitev, (2 empty shells).
                    </p></tp:treatment-sec><tp:treatment-sec sec-type="Type material"><title>Type material.</title><p>holotype SMF 336343, paratypes (n = 13 specimens) SMF 336344/2 specimens; NMNHS/2 specimens<italic>;</italic> DED/MK 453/2 specimens; DED/MK 636/9 specimens; Pelister Mountains, Palisnopje area, 1450 m. a.s.l., DED/MK637/2 specimens).
                    </p></tp:treatment-sec><tp:treatment-sec sec-type="Differential diagnosis"><title>Differential diagnosis.</title><p>This species differs from <italic><tp:taxon-name>Vestia roschitzi</tp:taxon-name></italic> (Brancsik, 1890) and <italic><tp:taxon-name>Vestia ranojevici</tp:taxon-name></italic> (Pavlovic, 1912) by the wide spiral turn of its inferior lamella; from <italic><tp:taxon-name>Vestia elata</tp:taxon-name></italic> (Rossmassler, 1836), <italic><tp:taxon-name>Vestia gulo</tp:taxon-name></italic> (E. Bielz, 1859) and <italic><tp:taxon-name>Vestia turgida</tp:taxon-name></italic> (Rossmassler, 1836) by the missing lunella.
                    </p></tp:treatment-sec><tp:treatment-sec sec-type="Description"><title>Description of type series.</title><p>shell relatively small, spindle shaped, yellow-brownish coloured; whorls 8.5<italic>–</italic>9.5, including 2<italic>–</italic>2.5 smooth protoconch whorls; teleoconch ribbed (R = 38–54); aperture oval pear-shaped with a whitish, weekly reflected lip; a pale palatal callus present in some specimens; basal canal and keel missing; sinulus wide, not inclined to the shell axis; superior lamella connected with spiralis or close to it; inferior lamella turning widely-spirally; lunella and basalis missing; principal and upper palatal plica usually present; principal plica very short to about 1/3 of the last whorl; upper palatal plica short or missing; clausilium plate varying from hook-shaped in its end as is typical for <italic><tp:taxon-name>Vestia</tp:taxon-name></italic>, or with a weak hook and thin clausilium plate.
                    </p></tp:treatment-sec><tp:treatment-sec sec-type="Etymology"><title>Etymology.</title><p>This species is named after the Bulgarian arachnologist Dr. Stoyan Lazarov-Panagyrsky, B. A. S., Institute of Zoology, who was the first to collect this species.</p></tp:treatment-sec><tp:treatment-sec sec-type="Distribution"><title>Distribution.</title><p><italic><tp:taxon-name>Vestia lazarovii</tp:taxon-name></italic> sp. n. is currently only known from two sites at 1450 and 1650 m a.s.l. from the Pelister (= Baba) Mountains, Republic of Macedonia.
                    </p></tp:treatment-sec><tp:treatment-sec sec-type="Ecology"><title>Ecology.</title><p>This species occurs in the <italic><tp:taxon-name>Pinus peuce</tp:taxon-name></italic> forest ecotone, under logs of dead wood near Kopanke hut, as well as in the <italic><tp:taxon-name>Pinus peuce</tp:taxon-name></italic> forest ecotone in the Palisnopje area, under logs and fallen trunks.
                    </p></tp:treatment-sec><tp:treatment-sec sec-type="Comments"><title>Comments.</title><p>The first species of genus <italic><tp:taxon-name>Vestia</tp:taxon-name></italic> to bereported from Macedonia (<xref ref-type="bibr" rid="B6">Urbanski 1960</xref>) was <italic><tp:taxon-name>Vestia ranojevici</tp:taxon-name></italic>. <xref ref-type="bibr" rid="B4">Nordsieck (1974)</xref> reported it from the Osogovo Mountains, Kalin Kamen area, 1560 m a.s.l., Kriva Palanka district, near to the border with Bulgaria. <italic><tp:taxon-name>Vestia lazarovii</tp:taxon-name></italic> sp. n. is the second representative of the genus from the Republic of Macedonia and occurs relatively high up in the mountains (in coniferous forests and its ecotone) and is characterized by a quite strong reduction of the clausilium apparatus (reduced lunella, short principal and short or missing upper palatal plicae, missing basalis, somethimes very fine and thin clausilium plate with weakly developed hook at its end). A connection between superior and spiral lamellae is typical for the<!--PageBreak--> genus <italic><tp:taxon-name>Vestia</tp:taxon-name></italic>, so the specimens with disconnected superior and spiral lamellae could be also interpreted as showing initial reduction in this part of the clausilium apparatus.
                    </p><table-wrap position="float" orientation="portrait" id="T2"><label>Table 2.</label><caption><p>Measurements (mm) of the <italic><tp:taxon-name>Vestia lazarovii</tp:taxon-name></italic> sp. n. and variation of the clausilium apparatus. Abbreviation: H – height of shell, D – diameter of shell, W – number of whorls, We -  number of whorls of the protoconch, H<sub>P</sub> – height of peristome, D<sub>P</sub> – diameter of aperture, R – ribs on the last whorl. Holotype - №6.</p></caption><table><tbody><tr><th rowspan="1" colspan="1"/><th rowspan="1" colspan="1">H</th><th rowspan="1" colspan="1">D</th><th rowspan="1" colspan="1">W</th><th rowspan="1" colspan="1">We</th><th rowspan="1" colspan="1"><sub>H</sub>P
                                    </th><th rowspan="1" colspan="1"><sub>D</sub>P
                                    </th><th rowspan="1" colspan="1">R</th><th rowspan="1" colspan="1"> superior+spiralis</th><th rowspan="1" colspan="1">hook shape of clausilium</th></tr><tr><td rowspan="1" colspan="1">1</td><td rowspan="1" colspan="1">9.94</td><td rowspan="1" colspan="1">3.00</td><td rowspan="1" colspan="1">9</td><td rowspan="1" colspan="1">2.5</td><td rowspan="1" colspan="1">2.8</td><td rowspan="1" colspan="1">2.2</td><td rowspan="1" colspan="1">38</td><td rowspan="1" colspan="1">connected</td><td rowspan="1" colspan="1">prominent</td></tr><tr><td rowspan="1" colspan="1">2</td><td rowspan="1" colspan="1">9.45</td><td rowspan="1" colspan="1">3.1</td><td rowspan="1" colspan="1">9</td><td rowspan="1" colspan="1">2.5</td><td rowspan="1" colspan="1">2.6</td><td rowspan="1" colspan="1">2.2</td><td rowspan="1" colspan="1">44</td><td rowspan="1" colspan="1">separated</td><td rowspan="1" colspan="1">broken off </td></tr><tr><td rowspan="1" colspan="1">3</td><td rowspan="1" colspan="1">10.43</td><td rowspan="1" colspan="1">3.2</td><td rowspan="1" colspan="1">9</td><td rowspan="1" colspan="1">2.5</td><td rowspan="1" colspan="1">2.95</td><td rowspan="1" colspan="1">2.45</td><td rowspan="1" colspan="1">48</td><td rowspan="1" colspan="1">separated</td><td rowspan="1" colspan="1">not visible</td></tr><tr><td rowspan="1" colspan="1">4</td><td rowspan="1" colspan="1">9.03</td><td rowspan="1" colspan="1">3.1</td><td rowspan="1" colspan="1">8</td><td rowspan="1" colspan="1">2</td><td rowspan="1" colspan="1">2.85</td><td rowspan="1" colspan="1">2.05</td><td rowspan="1" colspan="1">54</td><td rowspan="1" colspan="1">separated</td><td rowspan="1" colspan="1">weakly prominent</td></tr><tr><td rowspan="1" colspan="1">5</td><td rowspan="1" colspan="1">10.43</td><td rowspan="1" colspan="1">3.15</td><td rowspan="1" colspan="1">9</td><td rowspan="1" colspan="1">2.5</td><td rowspan="1" colspan="1">2.85</td><td rowspan="1" colspan="1">2.35</td><td rowspan="1" colspan="1">48</td><td rowspan="1" colspan="1">connected</td><td rowspan="1" colspan="1">broken off </td></tr><tr><td rowspan="1" colspan="1">6</td><td rowspan="1" colspan="1">10.64</td><td rowspan="1" colspan="1">3.2</td><td rowspan="1" colspan="1">9.5</td><td rowspan="1" colspan="1">2.5</td><td rowspan="1" colspan="1">2.9</td><td rowspan="1" colspan="1">2.2</td><td rowspan="1" colspan="1">45</td><td rowspan="1" colspan="1">connected</td><td rowspan="1" colspan="1">prominent</td></tr><tr><td rowspan="1" colspan="1">7</td><td rowspan="1" colspan="1">10.99</td><td rowspan="1" colspan="1">3.25</td><td rowspan="1" colspan="1">9.5</td><td rowspan="1" colspan="1">2.5</td><td rowspan="1" colspan="1">3</td><td rowspan="1" colspan="1">2.2</td><td rowspan="1" colspan="1">44</td><td rowspan="1" colspan="1">separated</td><td rowspan="1" colspan="1">weakly prominent</td></tr><tr><td rowspan="1" colspan="1">8</td><td rowspan="1" colspan="1">10.07</td><td rowspan="1" colspan="1">3.05</td><td rowspan="1" colspan="1">9</td><td rowspan="1" colspan="1">2</td><td rowspan="1" colspan="1">2.95</td><td rowspan="1" colspan="1">2.1</td><td rowspan="1" colspan="1">46</td><td rowspan="1" colspan="1">separated</td><td rowspan="1" colspan="1">broken off </td></tr><tr><td rowspan="1" colspan="1">9</td><td rowspan="1" colspan="1">9.73</td><td rowspan="1" colspan="1">3.3</td><td rowspan="1" colspan="1">9</td><td rowspan="1" colspan="1">2</td><td rowspan="1" colspan="1">3</td><td rowspan="1" colspan="1">2.3</td><td rowspan="1" colspan="1">45</td><td rowspan="1" colspan="1">separated</td><td rowspan="1" colspan="1">prominent</td></tr><tr><td rowspan="1" colspan="1">10</td><td rowspan="1" colspan="1">9.24</td><td rowspan="1" colspan="1">2.95</td><td rowspan="1" colspan="1">8.5</td><td rowspan="1" colspan="1">2.5</td><td rowspan="1" colspan="1">2.9</td><td rowspan="1" colspan="1">2.1</td><td rowspan="1" colspan="1">42</td><td rowspan="1" colspan="1">separated</td><td rowspan="1" colspan="1">weakly prominent</td></tr><tr><td rowspan="1" colspan="1"><bold>Average</bold></td><td rowspan="1" colspan="1"><bold>10</bold></td><td rowspan="1" colspan="1"><bold>3.13</bold></td><td rowspan="1" colspan="1"><bold>8.95</bold></td><td rowspan="1" colspan="1"><bold>2.35</bold></td><td rowspan="1" colspan="1"><bold>2.88</bold></td><td rowspan="1" colspan="1"><bold>2.22</bold></td><td rowspan="1" colspan="1"><bold>45.4</bold></td><td rowspan="1" colspan="1"><bold>--</bold></td><td rowspan="1" colspan="1"/></tr><tr><td rowspan="1" colspan="1"><bold>Variance</bold></td><td rowspan="1" colspan="1"><bold>0.41</bold></td><td rowspan="1" colspan="1"><bold>0.01</bold></td><td rowspan="1" colspan="1"><bold>0.19</bold></td><td rowspan="1" colspan="1"><bold>0.06</bold></td><td rowspan="1" colspan="1"><bold>0.01</bold></td><td rowspan="1" colspan="1"><bold>0.02</bold></td><td rowspan="1" colspan="1"><bold>17.6</bold></td><td rowspan="1" colspan="1"><bold>--</bold></td><td rowspan="1" colspan="1"/></tr></tbody></table></table-wrap><fig id="F3" position="float" orientation="portrait"><label>Figure 3.</label><caption><p> <italic><tp:taxon-name>Vestia lazarovii</tp:taxon-name></italic> sp. n.</p></caption><graphic xmlns:xlink="http://www.w3.org/1999/xlink" xlink:href="ZooKeys-168-045-g003.jpg" position="float" orientation="portrait" xlink:type="simple"/></fig></tp:treatment-sec><ref-list><ref id="B6"><mixed-citation xmlns:xlink="http://www.w3.org/1999/xlink" xlink:type="simple"><person-group><name name-style="western"><surname>Urbanski</surname><given-names>J</given-names></name></person-group> (<year>1960</year>)<article-title> Bemerkenswerte Clausiliiden (Moll., Pulm.) aus Bulgarien (Systematische, zoogeographische und ökologische Studien über der Mollusken der Balkan-Halbinsel VI).</article-title><source>Bulletin de la Societe des Amis des Sciences et Lettres de Poznan </source><volume>14</volume>: <fpage>113</fpage>-<lpage>147</lpage>.</mixed-citation></ref><ref id="B4"><mixed-citation xmlns:xlink="http://www.w3.org/1999/xlink" xlink:type="simple"><!--PageBreak--><person-group><name name-style="western"><surname>Nordsieck</surname><given-names>H</given-names></name></person-group> (<year>1974</year>)<article-title> Neue Clausilien der Balkan-Halbinsel (mit taxonomischer Revision einiger Gruppen der Alopiinae und Baleinae). Zur Anatomie und Systematik der Clausilien XV.</article-title><source>Archiv für Molluskenkunde </source><volume>104</volume>(<issue>4–6</issue>): <fpage>123</fpage>-<lpage>170</lpage>.</mixed-citation></ref></ref-list></tp:taxon-treatment>
